# Supplementary material for: Empirical Bayes models for multiple probe type microarrays at the probe level
Source: BMC Bioinformatics. 2008 Mar 20;9:156. doi: 10.1186/1471-2105-9-156 (PMC2358895; doi:10.1186/1471-2105-9-156)
Supplement: Additional file 2 — R-code and package information. The R-code used for each of the methods compared together with information about used R-packages (names and versions). [file 1471-2105-9-156-S2.txt]

##-----------------------------------------------------------------------------
## 
## R sample code demonstrating exactly how each of the 16 methods (including PLW
## and LMW) where used on the spike-in data sets.
##
## In the code below array 1, 2, 21, 22, 41, and 42 of the Affymetrix U95 
## spike-in data set is used. Thus group a and b are compared, both groups sized 3.
##
## NOTE: the PPLR and BGX method both have long computer run time. All comparisons
## was done using recommended settings. For the impatient user the settings can 
## be altered where indicated below.
##  
## 
## When using the multi-mgMOS and PPLR method in the puma package a problem with
## phenoData made the functions crash. Therefore special versions of these 
## functions (in the file spec_mmgmos.R) are used. The changes done only involves
## the meta data when creating the exprReslt object at the end, thus does not change
## the ranking of genes. For example, in the mmgmos function the original R-code:
## 
##    return_exprReslt <- new("exprReslt", exprs = expr, se.exprs = se,
##        phenoData = new("AnnotatedDataFrame", data = pData(object),
##            varMetadata = data.frame(labelDescription = varLabels(phenoData(object)))))
##
## is modified in the last line into:
##
##            varMetadata = data.frame(labelDescription ="group",row.names="group"))) 
## 
## All analysis was done using the following versions
##   R       version 2.4.1
##   affy    version 1.12.2
##   st      version 1.0.1
##   samr    version 1.25
##   impute  version 1.0-5
##   puma    version 1.2.0
##   LPE     version 1.10.0
##   bgx     version 1.0.18
##   WAME.EM version 0.1.0
##   plw     version 0.1.0
##
##-----------------------------------------------------------------------------


##-----------------------------------------------------------------------------
##
##          Loading packages and bugg-fix for puma package
##
##-----------------------------------------------------------------------------


## The following line needs to be changed or removed
.libPaths("/users/math/astrandm/R/Packages")
require(affy)
require(st)
require(samr)
require(impute)
require(puma)
require(LPE)

source("http://www.math.chalmers.se/~astrandm/spec_mmgmos.R")
source("http://www.math.chalmers.se/~astrandm/CodeForIBMT.R")
require(bgx)
require(WAME.EM)
require(plw)

##-----------------------------------------------------------------------------
##
##          Loading data and defining spike-in probe-sets
##
##-----------------------------------------------------------------------------

tempFile<-tempfile("plw")
download.file(url="http://www.math.chalmers.se/~astrandm/AffySpikeU95GroupAB.RData",
              destfile=tempFile)
load(tempFile)
AffySpikeU95GroupAB
pData(AffySpikeU95GroupAB)

spiked.probes<-c(
"37777_at","684_at","1597_at","38734_at","39058_at","36311_at",
"36889_at","1024_at","36202_at","36085_at","40322_at","407_at",
"1091_at","1708_at","33818_at","546_at")

##-----------------------------------------------------------------------------
##
##          Specifying design and contrast matrixes for comparing group A and B
##
##-----------------------------------------------------------------------------

group<-factor(rep(letters[1:2],each=3))
design<-model.matrix(~group)
contrast<-matrix(c(0,1),1,2)


##-----------------------------------------------------------------------------
##
##          Methods using RMA expression index as input
##
##-----------------------------------------------------------------------------

data.rma<-exprs(rma(AffySpikeU95GroupAB))

## observed log fold-change (using function in package st)
FC<-diffmean.stat(t(data.rma),as.numeric(group))


## ordinary t-test (using function in package plw)
T.test<-studenttTTest(data.rma,as.numeric(group))


## the moderated t-test in the R-package LIMMA
fit <- lmFit(data.rma, design = design)
eb.out <- ebayes(fit)
LIMMA <- -eb.out$t[, 2]


## the weighted moderated t-test in the R-package WAME.EM
wame<-WAME.EM(data.rma,design,contrast,max.iter=1000,verbose=F)$t


## Efron's penalized t-test as implemented in the st package 
Efron.t<-efront.stat(t(data.rma),as.numeric(group))


## the Shrink-t method in the R-package st
Shrink.t<-shrinkt.stat(t(data.rma),as.numeric(group))


## the SAM method in the R-package samr,
dd <- list(x = data.rma, y =as.numeric(group) , logged2 = TRUE)
SAM <-samr(dd, resp.type = "Two class unpaired", nperms = 1)$tt


## the Local-pooled-error test in the R-package LPE.
v.g1<-baseOlig.error(data.rma[,1:3], q = 0.01)
v.g2<-baseOlig.error(data.rma[,4:6], q = 0.01)
LPE<-lpe(data.rma[,1:3],data.rma[,4:6],v.g1,v.g2,
                probe.set.name = rownames(data.rma))$z.stats


## the LMW method in the package plw
LMW<-lmw(data.rma,design=design,contrast=contrast,verbose=F)$t

## the IBMT method
IBMt<-IBMT2(data.rma,as.numeric(group))

##-----------------------------------------------------------------------------
##
##          Methods using PM and MM as input
##
## All methods (except PPLR, and combinded-p) return a t-statistic like value,
## thus large absolute value indicates a regulated gene. 
## For the PPLR method the pumaDE function returns a probability of positive log 
## fold change with, and combined-p returns a p-value.
## The PPLR statistic is therefore transformed, so that 0 corresponds to no
## regulation, and thus 0.5 and 0.5 are the two extremes corresponding to a up-
## or down regulation. 
##-----------------------------------------------------------------------------

## The PPLR method applied to multi-mgMOS expression index in the puma package
## Note: Run time of approx 1.5 hour with method="em" in pumaComb.
##       Here we use method="map", method="em" was used in manuscript

pData(AffySpikeU95GroupAB)<-data.frame("group"=group,
                                   row.names=rownames(pData(AffySpikeU95GroupAB)))

res1<-mmgmos(AffySpikeU95GroupAB) ## Approx 5 minutes
res2<-pumaNormalize(res1)
#res3<-pumaComb(res2,method="map") ## Approx 1 min
res3<-pumaComb(res2,method="em")  ## Approx 1.5 hour
res4<-pumaDE(res3)

# Put probe sets in original order
ii<-order(res4$genes)
res4$genes<-res4$genes[ii]
res4$p<-res4$p[ii]
# Transform so that zero corresponds to no-regulation
PPLR<-res4$p-0.5

## the logit-t procedure implemented in the R-package plw
Logit.t<-logitTStat(AffySpikeU95GroupAB,as.numeric(group))

## the PLW method in the package plw
PLW<-plw(AffySpikeU95GroupAB,design=design,contrast=contrast,verbose=F)$medianT

## median-t and combinded-P
pm1<-pm(bg.correct.rma2(AffySpikeU95GroupAB, bgtype = 2))
rows <- nrow(pm1); cols <- ncol(pm1);
pm2<-matrix(.C("qnorm_c", as.double(as.vector(pm1)), as.integer(rows), 
            as.integer(cols))[[1]], rows, cols)
probe.t<-studentt.stat(t(log2(pm2)),as.numeric(group))
probe.id<-as.numeric(factor(probeNames(AffySpikeU95GroupAB)))
n.probes<-as.vector(table(probe.id))

median.t  <-medianByIndex(probe.t,probe.id)

combined.p<-meanByIndex( -2*log(pt(-abs(probe.t),4)*2),probe.id)*n.probes

##-----------------------------------------------------------------------------
##
##          Computing ranks for spike-in 
##          Complete probe sets analysis 
##          
##-----------------------------------------------------------------------------

ii<-match(spiked.probes,rownames(data.rma))

allRanks<-cbind(
rank(-abs(PLW),ties.method="first")[ii],
rank(-abs(LMW),ties.method="first")[ii],
rank(-abs(FC),ties.method="first")[ii],
rank(-abs(T.test),ties.method="first")[ii],
rank(-abs(LIMMA),ties.method="first")[ii],
rank(-abs(wame),ties.method="first")[ii],
rank(-abs(Efron.t),ties.method="first")[ii],
rank(-abs(Shrink.t),ties.method="first")[ii],
rank(-abs(SAM),ties.method="first")[ii],
rank(-abs(LPE),ties.method="first")[ii],
rank(-abs(PPLR),ties.method="first")[ii],
rank(-abs(Logit.t),ties.method="first")[ii],
rank(-abs(IBMt),ties.method="first")[ii],
rank(-abs(median.t),ties.method="first")[ii],
rank(-abs(combined.p),ties.method="first")[ii]
)

colnames(allRanks)<-c("PLW","LWM","FC","t-test","LIMMA","WAME","Efron-t","Shrink-t",
                      "SAM","LPE","PPLR","Logit-t","IBMT","Median-t","Combined-p")

##-----------------------------------------------------------------------------
##
##          Subset of 1016 genes, PLW and BGX only 
##          
##-----------------------------------------------------------------------------

## the BGX method as implemented in the R-package bgx.
## NOTE we only use a subset of 1000 non spikes + all 16 spikes

## Selection of subset
probe.sets<-geneNames(AffySpikeU95GroupAB)
no.of.spiked<-(1:length(probe.sets))[probe.sets %in% spiked.probes]
set.seed(1)
add.1000<-sample((1:length(probe.sets))
                                 [!(probe.sets %in% spiked.probes)],1000)
gene.subset<-c(no.of.spiked,add.1000)

## ------  BGX on subset ------------
## NOTE: burnin = 16384, iter = 65536 (both default) was used in manuscript.
## For shorter run time use the alternative with burnin = 16384/32,iter = 65536/32
res.path<-file.path(tempdir(), "bgx/run.1")
#eset1 <- bgx(AffySpikeU95GroupAB, samplesets = c(3, 3),genes = gene.subset,burnin = 16384/32,iter = 65536/32) 
eset1 <- bgx(AffySpikeU95GroupAB, samplesets = c(3, 3),genes = gene.subset,burnin = 16384, iter = 65536) 
bgxOutput <- readOutput.bgx(res.path)

postscript(file ="delete_me_at_once.ps")
BGX<-plotDERank(bgxOutput)
dev.off()
file.remove("delete_me_at_once.ps")

## ------  PLW on subset ------------
## Step 1, bg adjust and normalize
pm1<-pm(bg.correct.rma2(AffySpikeU95GroupAB, bgtype = 2))
rows <- dim(pm1)[1]; cols <- dim(pm1)[2];
pm2<-matrix(.C("qnorm_c", as.double(as.vector(pm1)), as.integer(rows),
               as.integer(cols))[[1]], rows, cols)

## Step 2, Select PM data for all probes of the gene.subset (of size 1016)
probe.subset<- probeNames(AffySpikeU95GroupAB) %in% 
               geneNames(AffySpikeU95GroupAB)[gene.subset]
pm.1016<-log2(pm2[probe.subset,])
names.1016<-probeNames(AffySpikeU95GroupAB)[probe.subset]

## Step 3, run plw on the the data of the 1016 probes
PLW.1016<-plw(pm.1016,design,contrast,probenames=names.1016)$medianT

## Get the same order of probe-sets
ii<-match(names(PLW.1016),rownames(BGX))
BGX<-BGX[ii,]
all(rownames(BGX)==names(PLW.1016)) ##must be true


##-----------------------------------------------------------------------------
##
##          Computing ranks for spike-in 
##          Probe set subset analysis 
##          
##-----------------------------------------------------------------------------

ii<-match(spiked.probes,names(PLW.1016))

subsetRanks<-cbind(
rank(-abs(PLW.1016),ties.method="first")[ii],
rank(-BGX[,2],ties.method="first")[ii])

colnames(subsetRanks)<-c("PLW","BGX")


##-----------------------------------------------------------------------------
##
##         Result, two tables with ranks for each spike-in probe-set and method
##         Should agree with the result listed below.
##         Note: 
##         1)BGX use posterior distribution estimated using sampling, thus
##           result may differ slightly. Note also that the result listed below
##           was obtained using the default setting of number iterations.
##         2)The result listed below was obtained using the recommended "em" 
##           method in PPLR.
##           
##-----------------------------------------------------------------------------

allRanks
subsetRanks

#> allRanks
#          PLW  LWM  FC t-test LIMMA WAME Efron-t Shrink-t SAM  LPE PPLR Logit-t IBMT Median-t Combined-p
# 37777_at  61   21  53     28    16   15      14       15  16  233    8     138   19      195         83
# 684_at   489   33 226     70    48   56      43       32  32  138  324    2047   28     1170        237
# 1597_at  380 1005 689    900   465 1532     525      462 524 1003  838     773  232     1260       2113
# 38734_at   9    8   6     17     6    6       6        7   7    8    3       5    7        8         11
# 39058_at  12   11  12     19    10   12      11        9   9   14   23       9    9       12         12
# 36311_at   4    3   4      8     3    3       3        3   4    2    1       4    3        2          3
# 36889_at  11    9   9     27    12    9      12       11  11   10    9       7   12       11         14
# 1024_at    3    4   3     29     7    4       8       10  10    4    6       6    8        7          4
# 36202_at   2    2   2      3     2    2       2        2   2    3    2       3    2        4          2
# 36085_at   5    5  11     13     8    8       9        8   8    6   14      10    5        6          6
# 40322_at  10   14  86     93    28   22      29       24  26   13    7      12   15       10          9
# 407_at    26   26  16    390    25   17      22       49  56  627 1552      19   25       24         22
# 1091_at   13   22 331     71    77   92      69       43  41   22  761      38   24       13         13
# 1708_at    1    1   1      1     1    1       1        1   1    1    5       1    1        1          1
# 33818_at   6    7  14      5     9   10       7        5   3    5    4      11    6        5          5
# 546_at     7   10   5     45    11   11      10       12  12   12   38       8   10        9          8
# > subsetRanks
#          PLW BGX
# 37777_at  22 429
# 684_at    60 689
# 1597_at   44 240
# 38734_at   8   9
# 39058_at  11  12
# 36311_at   4   5
# 36889_at  10  24
# 1024_at    3   2
# 36202_at   2   4
# 36085_at   5   3
# 40322_at   9  19
# 407_at    16 440
# 1091_at   12  16
# 1708_at    1   1
# 33818_at   6   7
# 546_at     7  10
